# Supplementary material for: Ultra-low activities of a common radioisotope for permission-free tracking of a drosophilid fly in its natural habitat
Source: Sci Rep. 2016 Nov 4;6:36506. doi: 10.1038/srep36506 (PMC5095666; doi:10.1038/srep36506)
Supplement: Supplementary Information [file srep36506-s1.xls]

## Sheet: Title Page
Ultra-low activities of a common radioisotope for permission-free tracking of a drosophilid fly in its natural habitat
Wolfgang Arthofera*, Clemens Decristoforob, Birgit C. Schlick-Steinera, $, Florian M. Steinera, $
a Molecular Ecology Group, Institute of Ecology, University of Innsbruck, Technikerstrasse 25, 6020 Innsbruck, Austria
b Department of Nuclear Medicine, Medical University of Innsbruck, Anichstrasse 35, 6020 Innsbruck, Austria
* Corresponding author; phone +43 512 507 51751, fax +43 512 501 51799, email wolfgang.arthofer@uibk.ac.at
$ These authors contributed equally to this work.

## Sheet: S1 Tracer, Starving
Tracer formulation	Starving	Repetition	cpm	mean	std
Pertechnetate	no	1	101181
Pertechnetate	no	2	73413
Pertechnetate	no	3	156055
Pertechnetate	no	4	76323
Pertechnetate	no	5	215119					Wilcoxon-Mann-Whitney test, pairwise P values
Pertechnetate	no	6	64383
Pertechnetate	no	7	267364						Pertech fed	Pertech starv	Nano fed	Nano starv	DTPA fed	DTPA starv
Pertechnetate	no	8	107848					Pertech fed	-
Pertechnetate	no	9	101701					Pertech starv	1.2009e-06	-
Pertechnetate	no	10	330133					Nano fed	2.2178e-07	9.1266e-07	-
Pertechnetate	no	11	2442					Nano starv	3.4156e-07	1.2346e-07	0.92457	-
Pertechnetate	no	12	89886					DTPA fed	0.023903	0.0005629	2.2178e-07	9.1728e-08	-
Pertechnetate	no	13	74101					DTPA starv	1.2009e-06	0.19883	4.539e-07	9.1728e-08	0.0027986	-
Pertechnetate	no	14	112396
Pertechnetate	no	15	125052					P values significant after sequential Bonferroni correction are given in bold.
Pertechnetate	no	16	88823
Pertechnetate	no	17	89082
Pertechnetate	no	18	80232
Pertechnetate	no	19	185662
Pertechnetate	no	20	210458	127583	78135.5
Pertechnetate	yes	1	21836
Pertechnetate	yes	2	12872
Pertechnetate	yes	3	6001
Pertechnetate	yes	4	16501
Pertechnetate	yes	5	41643
Pertechnetate	yes	6	20231
Pertechnetate	yes	7	21534
Pertechnetate	yes	8	45877
Pertechnetate	yes	9	5032
Pertechnetate	yes	10	21524
Pertechnetate	yes	11	16920
Pertechnetate	yes	12	21610
Pertechnetate	yes	13	26525
Pertechnetate	yes	14	15290
Pertechnetate	yes	15	20549
Pertechnetate	yes	16	9393
Pertechnetate	yes	17	21185
Pertechnetate	yes	18	39037
Pertechnetate	yes	19	10901
Pertechnetate	yes	20	8122	20129.2	11253.6
Nanocolloide	no	1	10891
Nanocolloide	no	2	1255
Nanocolloide	no	3	1622
Nanocolloide	no	4	11234
Nanocolloide	no	5	2313
Nanocolloide	no	6	1808
Nanocolloide	no	7	2813
Nanocolloide	no	8	3149
Nanocolloide	no	9	14668
Nanocolloide	no	10	1736
Nanocolloide	no	11	1870
Nanocolloide	no	12	8343
Nanocolloide	no	13	3690
Nanocolloide	no	14	1783
Nanocolloide	no	15	626
Nanocolloide	no	16	2371
Nanocolloide	no	17	2096
Nanocolloide	no	18	1628
Nanocolloide	no	19	2702
Nanocolloide	no	20	1439	3901.85	3983.33
Nanocolloide	yes	1	2942
Nanocolloide	yes	2	2612
Nanocolloide	yes	3	4201
Nanocolloide	yes	4	3489
Nanocolloide	yes	5	2899
Nanocolloide	yes	6	1008
Nanocolloide	yes	7	4562
Nanocolloide	yes	8	608
Nanocolloide	yes	9	1791
Nanocolloide	yes	10	1036
Nanocolloide	yes	11	5123
Nanocolloide	yes	12	1574
Nanocolloide	yes	13	1888
Nanocolloide	yes	14	9021
Nanocolloide	yes	15	3051
Nanocolloide	yes	16	555
Nanocolloide	yes	17	3470
Nanocolloide	yes	18	2298
Nanocolloide	yes	19	1297
Nanocolloide	yes	20	2855	2814	1950
DTPA	no	1	116154
DTPA	no	2	27747
DTPA	no	3	134017
DTPA	no	4	73662
DTPA	no	5	26356
DTPA	no	6	20096
DTPA	no	7	160551
DTPA	no	8	54319
DTPA	no	9	30070
DTPA	no	10	68805
DTPA	no	11	435076
DTPA	no	12	128027
DTPA	no	13	68690
DTPA	no	14	8087
DTPA	no	15	55194
DTPA	no	16	5331
DTPA	no	17	46549
DTPA	no	18	125903
DTPA	no	19	98785
DTPA	no	20	14688	84905.4	94720.4
DTPA	yes	1	33589
DTPA	yes	2	30758
DTPA	yes	3	8846
DTPA	yes	4	29884
DTPA	yes	5	52430
DTPA	yes	6	14513
DTPA	yes	7	18592
DTPA	yes	8	18715
DTPA	yes	9	13684
DTPA	yes	10	25892
DTPA	yes	11	23171
DTPA	yes	12	12249
DTPA	yes	13	30021
DTPA	yes	14	32581
DTPA	yes	15	22058
DTPA	yes	16	35288
DTPA	yes	17	32398
DTPA	yes	18	25296
DTPA	yes	19	10447
DTPA	yes	20	8221	23931.7	11126

## Sheet: S2 Sex
Sex	Time	Repetition	cpm	cpm corrected	mean	std
female	0	1	2.7749e+06	2.7749e+06
female	0	2	11753.6	11753.6
female	0	3	2.04444e+06	2.04444e+06
female	0	4	3106.52	3106.52
female	0	5	1624.12	1624.12				Wilcoxon-Mann-Whitney test, pairwise P values
female	0	6	2.35036e+06	2.35036e+06
female	0	7	1.13793e+06	1.13793e+06					Female 0 h	Female 6 h	Male 0 h	Male 6 h
female	0	8	1762568	1762568				Female 0 h	-
female	0	9	1.30369e+06	1.30369e+06				Female 6 h	0.21841	-
female	0	10	1.39453e+06	1.39453e+06				Male 0 h	0.3507	0.0039662	-
female	0	11	1.11533e+06	1.11533e+06				Male 6 h	0.69489	0.0083548	0.36484	-
female	0	12	144728	144728
female	0	13	711634	711634				P values significant after sequential Bonferroni correction are given in bold.
female	0	14	1.10207e+06	1.10207e+06
female	0	15	1.53901e+06	1.53901e+06
female	0	16	725577	725577
female	0	17	3171.71	3171.71
female	0	18	585468	585468
female	0	19	3043.21	3043.21
female	0	20	2.11793e+06	2.11793e+06	1.04164e+06	872351
female	6	1	12215	24429.9
female	6	2	462198	924396
female	6	3	501164	1.00233e+06
female	6	4	25116.8	50233.5
female	6	5	1859.02	3718.04
female	6	6	80640.3	161281
female	6	7	744249	1.4885e+06
female	6	8	604382	1.20876e+06
female	6	9	2274.94	4549.88
female	6	10	492321	984642
female	6	11	878520	1.75704e+06
female	6	12	143835	287670
female	6	13	1400.48	2800.96
female	6	14	81619.9	163240
female	6	15	140078	280157
female	6	16	601219	1.20244e+06
female	6	17	591215	1.18243e+06
female	6	18	209240	418480
female	6	19	48948.4	97896.8
female	6	20	359193	718386	598169	571164
male	0	1	1.6368e+06	1.6368e+06
male	0	2	1.59148e+06	1.59148e+06
male	0	3	1.21949e+06	1.21949e+06
male	0	4	1.06314e+06	1.06314e+06
male	0	5	19623.8	19623.8
male	0	6	943343	943343
male	0	7	1.856e+06	1.856e+06
male	0	8	13526.2	13526.2
male	0	9	818182	818182
male	0	10	1.7181e+06	1.7181e+06
male	0	11	1.20162e+06	1.20162e+06
male	0	12	1.89861e+06	1.89861e+06
male	0	13	1.3436e+06	1.3436e+06
male	0	14	1.5325e+06	1.5325e+06
male	0	15	1.16302e+06	1.16302e+06
male	0	16	295059	295059
male	0	17	1.6216e+06	1.6216e+06
male	0	18	1.19081e+06	1.19081e+06
male	0	19	1.92441e+06	1.92441e+06
male	0	20	970983	970983	1.20109e+06	574416
male	6	1	609679	1.21936e+06
male	6	2	685410	1.37082e+06
male	6	3	985411	1.97082e+06
male	6	4	84362.5	168725
male	6	5	555191	1.11038e+06
male	6	6	864095	1.72819e+06
male	6	7	772731	1.54546e+06
male	6	8	550127	1.10025e+06
male	6	9	410858	821717
male	6	10	456489	912979
male	6	11	35386.8	70773.7
male	6	12	492423	984846
male	6	13	461426	922851
male	6	14	567608	1.13522e+06
male	6	15	661641	1.32328e+06
male	6	16	577319	1.15464e+06
male	6	17	628032	1.25606e+06
male	6	18	354992	709985
male	6	19	541579	1.08316e+06
male	6	20	755933	1.51187e+06	1.10507e+06	454375

## Sheet: S3 Field detection
Observation #	Minute after release	Release point	Distance (m)	cpm	Verified by gamma spectrometry	Visual contact	Minute of 2nd detection	Minute of 3rd detection	Minute at which no activity was found	Time between 1st and last detection	Time between 1st detection and absence	Remarks
200	44	A	3	217	+	-	128			84
201	70	A	5.5	164	+	+			138		68
202	75	A	2.8	184	+	-	136			61
203	83	A	3.7	179	+	-	143			60
204	90	A	2.6	187	+	-	208			118
205	94	A	5	357	+	-			172		78
206	99	A	6	204	+	-			198		99
210	145	A	9	250	-	-						Fly moved away during spec measurement
260	51	B	0.9	340	+	-	172			121
261	57	B	0.3	403	+	-	186	214		157
262	66	B	1	226	+	-	216			150
263	74	B	4.1	188	+	-			183		109
264	78	A	2.3	265	+	-	152			74
265	82	B	1	660	+	-	166			84
266	91	A	3.2	184	+	-			205		114
267	98	A	5.1	650	+	+	110					Escaping fly observed visually at min. 110
268	110	A	11	160	-	+			158		48
269	124	A	4.6	180	+	-			349		225
271	130	B	1.7	231	+	-	224			94
276	193	A	2	188	+	-	238			45
281	308	B	5.3	178	+	-			408		100
282	312	B	6.3	180	+	-			403		91
283	317	B	6.3	180	+	-			405		88
284	351	A	1	205	+	-	393			42
285	355	A	1.3	180	+	-	401			46
286	360	A	0.2	800	+	-	398			38

## Sheet: S4 Individual dose calculation
Exposure rate coefficient (99m-Tc)	0.0216		Total dose experienced during experiment (10 hours)	5.17155	mSv
Highest observed count rate of single male fly (cpm)	1924407		Total dose experienced in 10 half-lifes (60 hours)	7.54872	mSv
Highest initial activity of single male fly (Bq)	42764.6
Highest initial activity of single male fly (GBq)	4.27646e-05
Dose equivalent rate of this fly in 1 mm distance (mSv/h)	0.923715
Cumulative dose (mSv) calculated for hour	1	0.823095
Cumulative dose (mSv) calculated for hour	2	0.733435
Cumulative dose (mSv) calculated for hour	3	0.653542
Cumulative dose (mSv) calculated for hour	4	0.582352
Cumulative dose (mSv) calculated for hour	5	0.518916
Cumulative dose (mSv) calculated for hour	6	0.462391
Cumulative dose (mSv) calculated for hour	7	0.412022
Cumulative dose (mSv) calculated for hour	8	0.367141
Cumulative dose (mSv) calculated for hour	9	0.327148
Cumulative dose (mSv) calculated for hour	10	0.291512
Cumulative dose (mSv) calculated for hour	11	0.259758
Cumulative dose (mSv) calculated for hour	12	0.231462
Cumulative dose (mSv) calculated for hour	13	0.206249
Cumulative dose (mSv) calculated for hour	14	0.183782
Cumulative dose (mSv) calculated for hour	15	0.163763
Cumulative dose (mSv) calculated for hour	16	0.145924
Cumulative dose (mSv) calculated for hour	17	0.130029
Cumulative dose (mSv) calculated for hour	18	0.115865
Cumulative dose (mSv) calculated for hour	19	0.103243
Cumulative dose (mSv) calculated for hour	20	0.0919972
Cumulative dose (mSv) calculated for hour	21	0.0819759
Cumulative dose (mSv) calculated for hour	22	0.0730463
Cumulative dose (mSv) calculated for hour	23	0.0650893
Cumulative dose (mSv) calculated for hour	24	0.0579992
Cumulative dose (mSv) calculated for hour	25	0.0516813
Cumulative dose (mSv) calculated for hour	26	0.0460517
Cumulative dose (mSv) calculated for hour	27	0.0410353
Cumulative dose (mSv) calculated for hour	28	0.0365653
Cumulative dose (mSv) calculated for hour	29	0.0325822
Cumulative dose (mSv) calculated for hour	30	0.029033
Cumulative dose (mSv) calculated for hour	31	0.0258705
Cumulative dose (mSv) calculated for hour	32	0.0230524
Cumulative dose (mSv) calculated for hour	33	0.0205413
Cumulative dose (mSv) calculated for hour	34	0.0183037
Cumulative dose (mSv) calculated for hour	35	0.0163099
Cumulative dose (mSv) calculated for hour	36	0.0145333
Cumulative dose (mSv) calculated for hour	37	0.0129502
Cumulative dose (mSv) calculated for hour	38	0.0115395
Cumulative dose (mSv) calculated for hour	39	0.0102825
Cumulative dose (mSv) calculated for hour	40	0.00916243
Cumulative dose (mSv) calculated for hour	41	0.00816437
Cumulative dose (mSv) calculated for hour	42	0.00727502
Cumulative dose (mSv) calculated for hour	43	0.00648255
Cumulative dose (mSv) calculated for hour	44	0.00577641
Cumulative dose (mSv) calculated for hour	45	0.00514719
Cumulative dose (mSv) calculated for hour	46	0.0045865
Cumulative dose (mSv) calculated for hour	47	0.00408689
Cumulative dose (mSv) calculated for hour	48	0.00364171
Cumulative dose (mSv) calculated for hour	49	0.00324502
Cumulative dose (mSv) calculated for hour	50	0.00289154
Cumulative dose (mSv) calculated for hour	51	0.00257656
Cumulative dose (mSv) calculated for hour	52	0.0022959
Cumulative dose (mSv) calculated for hour	53	0.00204581
Cumulative dose (mSv) calculated for hour	54	0.00182296
Cumulative dose (mSv) calculated for hour	55	0.00162438
Cumulative dose (mSv) calculated for hour	56	0.00144744
Cumulative dose (mSv) calculated for hour	57	0.00128977
Cumulative dose (mSv) calculated for hour	58	0.00114927
Cumulative dose (mSv) calculated for hour	59	0.00102408
Cumulative dose (mSv) calculated for hour	60	0.00091253
